# Supplementary material for: Billgrantia hypersalina sp. nov. LNSP4103-1T: A Halotolerant Bioplastic-Producing Bacterium from Saline Agricultural Soil
Source: Microorganisms. 2025 Nov 25;13(12):2683. doi: 10.3390/microorganisms13122683 (PMC12735797; doi:10.3390/microorganisms13122683)
Supplement: Supplementary file 1 [file microorganisms-13-02683-s001.zip]

Archive with 1 entries (1 files):
- microorganisms-3924203-supplementary.pdf
